# Supplementary material for: Building an octaploid genome and transcriptome of the medicinal plant Pogostemon cablin from Lamiales
Source: Sci Data. 2018 Dec 11;5:180274. doi: 10.1038/sdata.2018.274 (PMC6289116; doi:10.1038/sdata.2018.274)
Supplement: Supplementary file 1 [file sdata2018274-isa1.zip]

Archive with 4 entries (4 files):
- i_Investigation.txt
- s_Cheng261A_study.txt
- a_Cheng261A_dna.txt
- a_Cheng261A_rna.txt
