# Supplementary material for: Building an octaploid genome and transcriptome of the medicinal plant Pogostemon cablin from Lamiales
Source: Sci Data. 2018 Dec 11;5:180274. doi: 10.1038/sdata.2018.274 (PMC6289116; doi:10.1038/sdata.2018.274)
Supplement: Supplementary file 1 [file sdata2018274-isa1.zip › i_Investigation.txt]

# Investigation File generated for Scientific Data with Investigation File Authoring Tool version 0.1.0 on 01/11/2018 - This metadata file is CC0
ONTOLOGY SOURCE REFERENCE
Term Source Name	NCBITaxon	BTO	ERO	EFO	NCIT	BAO	VO	OBI
Term Source File	http://data.bioontology.org/ontologies/NCBITAXON	http://data.bioontology.org/ontologies/BTO	http://data.bioontology.org/ontologies/ERO	http://data.bioontology.org/ontologies/EFO	http://data.bioontology.org/ontologies/NCIT	http://data.bioontology.org/ontologies/BAO	http://data.bioontology.org/ontologies/VO	http://data.bioontology.org/ontologies/OBI
Term Source Version	2016AB	unknown	2013-08-02	2.101	17.06d	2.0	Vision Release; 1.0.788	2014-08-18
Term Source Description	National Center for Biotechnology Information (NCBI) Organismal Classification	BRENDA Tissue and Enzyme Source Ontology	Eagle-I Research Resource Ontology	Experimental Factor Ontology	National Cancer Institute Thesaurus	BioAssay Ontology	Vaccine Ontology	Ontology for Biomedical Investigations
INVESTIGATION
Investigation Identifier
Investigation Title
Investigation Description
Investigation Submission Date
Investigation Public Release Date
INVESTIGATION PUBLICATIONS
Investigation PubMed ID
Investigation Publication DOI
Investigation Publication Author List
Investigation Publication Title
Investigation Publication Status
Investigation Publication Status Term Accession Number
Investigation Publication Status Term Source REF
INVESTIGATION CONTACTS
Investigation Person Last Name
Investigation Person Mid Initials
Investigation Person First Name
Investigation Person Address
Investigation Person Phone
Investigation Person Fax
Investigation Person Email
Investigation Person Affiliation
Investigation Person Roles
Investigation Person Roles Term Accession Number
Investigation Person Roles Term Source REF
STUDY
Study Identifier	10.1038/sdata.2018.274
Study Title	Building an octaploid genome and transcriptome of the medicinal plant Pogostemon cablin from Lamiales
Study Submission Date	19/06/2018
Study Public Release Date	11/12/2018
Study Description	http://www.nature.com/articles/sdata2018274#abstract
Study File Name	s_Cheng261A_study.txt
Comment[Subject Keywords]	/;/
Comment[Manuscript Licence]	CC BY-4.0
Comment[Experimental Metadata Licence]	CC0
Comment[Supplementary Information File Name]		Supplementary Information
Comment[Supplementary Information File Type]	x-zip-compressed	pdf
Comment[Supplementary Information File URL]	http://www.nature.com/articles/sdata2018274#supplementary-information	http://www.nature.com/articles/sdata2018274#supplementary-information
Comment[Data Repository]	NCBI Sequence Read Archive;NCBI Sequence Read Archive;GenBank;figshare
Comment[Data Record Accession]	SRP150108;SRP149862;QKXD00000000;doi:10.6084/m9.figshare.c.4100495
Comment[Data Record URI]	http://identifiers.org/ncbi/insdc.sra:SRP150108;http://identifiers.org/ncbi/insdc.sra:SRP149862;http://identifiers.org/insdc:QKXD00000000;https://doi.org/10.6084/m9.figshare.c.4100495
STUDY DESIGN DESCRIPTORS
Study Design Type	phylogenetic analysis objective	replicate design	sequence assembly objective
Study Design Type Term Accession Number	ERO:0100274	http://www.ebi.ac.uk/efo/EFO_0001776	ERO:0100054
Study Design Type Term Source REF	ERO	EFO	ERO
STUDY PUBLICATIONS
Study PubMed ID
Study Publication DOI
Study Publication Author List
Study Publication Title
Study Publication Status
Study Publication Status Term Accession Number
Study Publication Status Term Source REF
STUDY FACTORS
Study Factor Name	insert length	biological replicate
Study Factor Type	Read Length	biological replicate
Study Factor Type Term Accession Number	NCIT:C153362	http://www.ebi.ac.uk/efo/EFO_0002091
Study Factor Type Term Source REF	NCIT	EFO
STUDY ASSAYS
Study Assay Measurement Type	whole genome sequencing	transcriptional profiling assay
Study Assay Measurement Type Term Accession Number	ERO:0002016	BAO:0002995
Study Assay Measurement Type Term Source REF	ERO	BAO
Study Assay Technology Type	DNA sequencing	RNA sequencing
Study Assay Technology Type Term Accession Number	OBI:0000626	ERO:0001658
Study Assay Technology Type Term Source REF	ERO	ERO
Study Assay Technology Platform	instrument; manufacturer	instrument; manufacturer
Study Assay File Name	a_Cheng261A_dna.txt	a_Cheng261A_rna.txt
STUDY PROTOCOLS
Study Protocol Name	Materials	Sequencing	Genome assembly	Annotation
Study Protocol Type	sample collection protocol	sequencing assay	""	sequence annotation
Study Protocol Type Term Accession Number	http://www.ebi.ac.uk/efo/EFO_0005518	OBI:0600047	""	OBI:0001944
Study Protocol Type Term Source REF	EFO	VO	""	OBI
Study Protocol Description				
Study Protocol URI	""	""	""	""
Study Protocol Version				
Study Protocol Parameters Name	""	instrument; manufacturer	""	""
Study Protocol Parameters Name Term Accession Number	""	""	""	""
Study Protocol Parameters Name Term Source REF	""	""	""	""
Study Protocol Components Name	""	""	""	""
Study Protocol Components Type	""	""	""	""
Study Protocol Components Type Term Accession Number	""	""	""	""
Study Protocol Components Type Term Source REF	""	""	""	""
STUDY CONTACTS
Study Person Last Name	He	Peng	Deng	Xiong	Huang	Zhang	Liu	Peng
Study Person First Name	Yang	Fu	Cao	Liang	Zi-yan	Ruo-qi	Meng-jia	Cheng
Study Person Mid Initials								
Study Person Email	""	""	""	""	""	""	""	tcmpengcheng@163.com
Study Person Phone								
Study Person Fax								
Study Person Address								
Study Person Affiliation	State Key Laboratory Breeding Base of Systematic Research, Development and Utilization of Chinese Medicine Resources, Chengdu University of Traditional Chinese Medicine, Chengdu, 610075, China	West China School of Pharmacy, Sichuan University, Chengdu, 610041, China	Departments of Bioinformatics, DNA Stories Bioinformatics Center, Chengdu, 610000, China	State Key Laboratory Breeding Base of Systematic Research, Development and Utilization of Chinese Medicine Resources, Chengdu University of Traditional Chinese Medicine, Chengdu, 610075, China	Departments of Bioinformatics, DNA Stories Bioinformatics Center, Chengdu, 610000, China	State Key Laboratory Breeding Base of Systematic Research, Development and Utilization of Chinese Medicine Resources, Chengdu University of Traditional Chinese Medicine, Chengdu, 610075, China	Departments of Bioinformatics, DNA Stories Bioinformatics Center, Chengdu, 610000, China	State Key Laboratory Breeding Base of Systematic Research, Development and Utilization of Chinese Medicine Resources, Chengdu University of Traditional Chinese Medicine, Chengdu, 610075, China
Study Person Roles								
Study Person Roles Term Accession Number								
Study Person Roles Term Source REF								
Comment[Study Person ORCID]			0000-0001-9823-9121					
Comment[Funder]								
Comment[FundRef ID]								
Comment[Funder Term Source REF]								
Comment[Grant Identifier]								
