# Supplementary material for: Building an octaploid genome and transcriptome of the medicinal plant Pogostemon cablin from Lamiales
Source: Sci Data. 2018 Dec 11;5:180274. doi: 10.1038/sdata.2018.274 (PMC6289116; doi:10.1038/sdata.2018.274)
Supplement: Supplementary file 1 [file sdata2018274-isa1.zip › s_Cheng261A_study.txt]

Source Name	Characteristics[organism]	Term Source REF	Term Accession Number	Characteristics[organism part]	Term Source REF	Term Accession Number	Protocol REF	Sample Name	Factor Value[insert length]	Factor Value[biological replicate]
Single wild P cablin plant collected from Gaoche village Yangchun City Guangdong Province China	Pogostemon cablin	NCBITaxon	NCBITaxon:28511				Materials	genomic DNA	250; 500; 700; 2000; 5000; 10000	1; 2
Single wild P cablin plant collected from Gaoche village Yangchun City Guangdong Province China	Pogostemon cablin	NCBITaxon	NCBITaxon:28511	root	BTO	BTO:0001188	Materials	root sample		1; 2; 3
Single wild P cablin plant collected from Gaoche village Yangchun City Guangdong Province China	Pogostemon cablin	NCBITaxon	NCBITaxon:28511	stem	BTO	BTO:0001300	Materials	stem sample		1; 2; 3
Single wild P cablin plant collected from Gaoche village Yangchun City Guangdong Province China	Pogostemon cablin	NCBITaxon	NCBITaxon:28511	leaf	BTO	BTO:0000713	Materials	leaf sample		1; 2; 3
