# Supplementary material for: Building an octaploid genome and transcriptome of the medicinal plant Pogostemon cablin from Lamiales
Source: Sci Data. 2018 Dec 11;5:180274. doi: 10.1038/sdata.2018.274 (PMC6289116; doi:10.1038/sdata.2018.274)
Supplement: Supplementary file 1 [file sdata2018274-isa1.zip › a_Cheng261A_dna.txt]

Sample Name	Protocol REF	Parameter Value[instrument]	Parameter Value[manufacturer]	Assay Name	Raw Data File	Comment[Data Repository]	Comment[Data Record Accession]	Comment[Data Record URI]	Protocol REF	Derived Data File	Comment[Data Repository]	Comment[Data Record Accession]	Comment[Data Record URI]	Protocol REF	Derived Data File	Comment[Data Repository]	Comment[Data Record Accession]	Comment[Data Record URI]	Factor Value[insert length]	Factor Value[biological replicate]
genomic DNA	Sequencing	HiSeq 2000	Illumina	10k-1	SRX4188247	NCBI Sequence Read Archive	SRP150108	http://identifiers.org/ncbi/insdc.sra:SRP150108	Genome assembly	QKXD00000000	GenBank	QKXD00000000	http://identifiers.org/insdc:QKXD00000000	Annotation	Repeat annotations	figshare	doi:10.6084/m9.figshare.c.4100495	https://doi.org/10.6084/m9.figshare.c.4100495	10000	1
genomic DNA	Sequencing	HiSeq 2000	Illumina	10k-2	SRX4188246	NCBI Sequence Read Archive	SRP150108	http://identifiers.org/ncbi/insdc.sra:SRP150108	Genome assembly	QKXD00000000	GenBank	QKXD00000000	http://identifiers.org/insdc:QKXD00000000	Annotation	Repeat annotations	figshare	doi:10.6084/m9.figshare.c.4100495	https://doi.org/10.6084/m9.figshare.c.4100495	10000	2
genomic DNA	Sequencing	HiSeq 2000	Illumina	5k-1	SRX4188245	NCBI Sequence Read Archive	SRP150108	http://identifiers.org/ncbi/insdc.sra:SRP150108	Genome assembly	QKXD00000000	GenBank	QKXD00000000	http://identifiers.org/insdc:QKXD00000000	Annotation	Repeat annotations	figshare	doi:10.6084/m9.figshare.c.4100495	https://doi.org/10.6084/m9.figshare.c.4100495	5000	1
genomic DNA	Sequencing	HiSeq 2000	Illumina	5k-2	SRX4188244	NCBI Sequence Read Archive	SRP150108	http://identifiers.org/ncbi/insdc.sra:SRP150108	Genome assembly	QKXD00000000	GenBank	QKXD00000000	http://identifiers.org/insdc:QKXD00000000	Annotation	Repeat annotations	figshare	doi:10.6084/m9.figshare.c.4100495	https://doi.org/10.6084/m9.figshare.c.4100495	5000	2
genomic DNA	Sequencing	HiSeq 2000	Illumina	700-1	SRX4188243	NCBI Sequence Read Archive	SRP150108	http://identifiers.org/ncbi/insdc.sra:SRP150108	Genome assembly	QKXD00000000	GenBank	QKXD00000000	http://identifiers.org/insdc:QKXD00000000	Annotation	Repeat annotations	figshare	doi:10.6084/m9.figshare.c.4100495	https://doi.org/10.6084/m9.figshare.c.4100495	700	1
genomic DNA	Sequencing	HiSeq 2000	Illumina	700-2	SRX4188242	NCBI Sequence Read Archive	SRP150108	http://identifiers.org/ncbi/insdc.sra:SRP150108	Genome assembly	QKXD00000000	GenBank	QKXD00000000	http://identifiers.org/insdc:QKXD00000000	Annotation	Repeat annotations	figshare	doi:10.6084/m9.figshare.c.4100495	https://doi.org/10.6084/m9.figshare.c.4100495	700	2
genomic DNA	Sequencing	HiSeq 2000	Illumina	2k-1	SRX4188241	NCBI Sequence Read Archive	SRP150108	http://identifiers.org/ncbi/insdc.sra:SRP150108	Genome assembly	QKXD00000000	GenBank	QKXD00000000	http://identifiers.org/insdc:QKXD00000000	Annotation	Repeat annotations	figshare	doi:10.6084/m9.figshare.c.4100495	https://doi.org/10.6084/m9.figshare.c.4100495	2000	1
genomic DNA	Sequencing	HiSeq 2000	Illumina	2k-2	SRX4188240	NCBI Sequence Read Archive	SRP150108	http://identifiers.org/ncbi/insdc.sra:SRP150108	Genome assembly	QKXD00000000	GenBank	QKXD00000000	http://identifiers.org/insdc:QKXD00000000	Annotation	Repeat annotations	figshare	doi:10.6084/m9.figshare.c.4100495	https://doi.org/10.6084/m9.figshare.c.4100495	2000	2
genomic DNA	Sequencing	HiSeq 2000	Illumina	250-1	SRX4188239	NCBI Sequence Read Archive	SRP150108	http://identifiers.org/ncbi/insdc.sra:SRP150108	Genome assembly	QKXD00000000	GenBank	QKXD00000000	http://identifiers.org/insdc:QKXD00000000	Annotation	Repeat annotations	figshare	doi:10.6084/m9.figshare.c.4100495	https://doi.org/10.6084/m9.figshare.c.4100495	250	1
genomic DNA	Sequencing	HiSeq 2000	Illumina	250-2	SRX4188238	NCBI Sequence Read Archive	SRP150108	http://identifiers.org/ncbi/insdc.sra:SRP150108	Genome assembly	QKXD00000000	GenBank	QKXD00000000	http://identifiers.org/insdc:QKXD00000000	Annotation	Repeat annotations	figshare	doi:10.6084/m9.figshare.c.4100495	https://doi.org/10.6084/m9.figshare.c.4100495	250	2
genomic DNA	Sequencing	HiSeq 2000	Illumina	500-1	SRX4188237	NCBI Sequence Read Archive	SRP150108	http://identifiers.org/ncbi/insdc.sra:SRP150108	Genome assembly	QKXD00000000	GenBank	QKXD00000000	http://identifiers.org/insdc:QKXD00000000	Annotation	Repeat annotations	figshare	doi:10.6084/m9.figshare.c.4100495	https://doi.org/10.6084/m9.figshare.c.4100495	500	1
genomic DNA	Sequencing	HiSeq 2000	Illumina	500-2	SRX4188236	NCBI Sequence Read Archive	SRP150108	http://identifiers.org/ncbi/insdc.sra:SRP150108	Genome assembly	QKXD00000000	GenBank	QKXD00000000	http://identifiers.org/insdc:QKXD00000000	Annotation	Repeat annotations	figshare	doi:10.6084/m9.figshare.c.4100495	https://doi.org/10.6084/m9.figshare.c.4100495	500	2
