# Supplementary material for: Building an octaploid genome and transcriptome of the medicinal plant Pogostemon cablin from Lamiales
Source: Sci Data. 2018 Dec 11;5:180274. doi: 10.1038/sdata.2018.274 (PMC6289116; doi:10.1038/sdata.2018.274)
Supplement: Supplementary file 1 [file sdata2018274-isa1.zip › a_Cheng261A_rna.txt]

Sample Name	Protocol REF	Parameter Value[instrument]	Parameter Value[manufacturer]	Assay Name	Raw Data File	Comment[Data Repository]	Comment[Data Record Accession]	Comment[Data Record URI]	Factor Value[biological replicate]
leaf sample	Sequencing	HiSeq 2000	Illumina	L1	SRX4171958	NCBI Sequence Read Archive	SRP149862	http://identifiers.org/ncbi/insdc.sra:SRP149862	1
leaf sample	Sequencing	HiSeq 2000	Illumina	L2	SRX4171957	NCBI Sequence Read Archive	SRP149862	http://identifiers.org/ncbi/insdc.sra:SRP149862	2
leaf sample	Sequencing	HiSeq 2000	Illumina	L3	SRX4171956	NCBI Sequence Read Archive	SRP149862	http://identifiers.org/ncbi/insdc.sra:SRP149862	3
root sample	Sequencing	HiSeq 2000	Illumina	R1	SRX4171955	NCBI Sequence Read Archive	SRP149862	http://identifiers.org/ncbi/insdc.sra:SRP149862	1
root sample	Sequencing	HiSeq 2000	Illumina	R2	SRX4171962	NCBI Sequence Read Archive	SRP149862	http://identifiers.org/ncbi/insdc.sra:SRP149862	2
root sample	Sequencing	HiSeq 2000	Illumina	R3	SRX4171961	NCBI Sequence Read Archive	SRP149862	http://identifiers.org/ncbi/insdc.sra:SRP149862	3
stem sample	Sequencing	HiSeq 2000	Illumina	S1	SRX4171960	NCBI Sequence Read Archive	SRP149862	http://identifiers.org/ncbi/insdc.sra:SRP149862	1
stem sample	Sequencing	HiSeq 2000	Illumina	S2	SRX4171959	NCBI Sequence Read Archive	SRP149862	http://identifiers.org/ncbi/insdc.sra:SRP149862	2
stem sample	Sequencing	HiSeq 2000	Illumina	S3	SRX4171954	NCBI Sequence Read Archive	SRP149862	http://identifiers.org/ncbi/insdc.sra:SRP149862	3
